# Supplementary material for: Characterization of ALTO-encoding circular RNAs expressed by Merkel cell polyomavirus and trichodysplasia spinulosa polyomavirus
Source: PLoS Pathog. 2021 May 17;17(5):e1009582. doi: 10.1371/journal.ppat.1009582 (PMC8158866; doi:10.1371/journal.ppat.1009582)
Supplement: S1 Table — (XLSX) [file ppat.1009582.s009.xlsx]

## Sheet: Sheet1
Table S1. List of primers used in this study
Primers for RT-PCR
MCPyV_circALTO_4072_F		AAGCTCTGCTAGTTCAGCAAGT
MCPyV_circALTO_4646_R		GCCTTCCCGAAGCTGAATCC
circALTO-Qpcr-F		GCACTCCACCAAAGCCAAA
circALTO-Qpcr-R		CCATATATAGGGGCCTCGTCA
linear ALTO-517-F		GGCATACGAATATGGGCCCA
linear ALTO-517-R		GAATGGAGGAGGGGTCTTCG
Linear ALTO-qPCR-F		CGAACACCATGAGGAACCCA
Linear ALTO-qPCR-R		TCGCAGAAGAGATCCTCCCA
Actin qPCR-F		CAGCCATGTACGTTGCTATCCA
Actin qPCR-R		TCACCGGAGTCCATCACGAT
MALAT1 qPCR-F		GTCATAACCAGCCTGGCAGT
MALAT1 qPCR-R		GCTTATTCCCCAATGGAGGT
circALTO Northern probe		GGCATACGAATATGGGCCCA
circALTO Northern probe		GAATGGAGGAGGGGTCTTCG
GFP-qPCR-F		TACGGCGTGCAGTGCTT
GFP-qPCR-R		ACTTGAAGAAGTCGTGCTGC
ALTO_CMV-F		CCAAGTACGCCCCCTATTGAC
ALTO_intron-R		TGCTGGCGAGACAACTTACA
18S-qPCR-F		CTCAACACGGGAAACCTCAC
18S-qPCR-R		CGCTCCACCAACTAAGAACG
circHIPK3-F		CAACATATCTACAATCTCGGTAC
circHIPK3-R		ACAACTGCTTGGCTCTACT
Primers for siRNA
bothALTO_siRNA		GGAACCAGUGUACCUAGAAdTdT
		UUCUAGGUACACUGGUUCCdTdT
linALTO_siRNA		GCGCUUGUAUUAGCUGUAAdTdT
		UUACAGCUAAUACAAGCGCdTdT
circALTO1_siRNA		ACAGUUGACGAGGCCCCUAdTdT
		UAGGGGCCUCGUCAACUGUdTdT
circALTO2_siRNA		UGGUUGACGAGGCCCCUAUdTdT
		AUAGGGGCCUCGUCAACCAdTdT
si-Mettl3		GAUCCUAGAGCUAUUAAAUdTdT
		AUUUAAUAGCUCUAGGAUCdTdT
si-Mettl14		CUACUUGACUGGUUGUACAdTdT
		UGUACAACCAGUCAAGUAGdTdT
Primers for gBlock cloning
gBlock-NotI-cirALTO-F		CGAGCGGCCGCTACTAACACTTACT
gBlock-EcoRI-circALTO-R		CTAGAATTCGTTAGTAAGTGTTAGT
Synthetic DNA fragments
circALTO1		GTGATCAGCCTGTGCTCTAGAGCCTGATAGTTGAGCGATACACACATATGGCGGCCGCTACTAACACTTACTAACAAAGGATTATATGCAAAGTGGATATAATGCTAGATTTTGCAGAGGTCCTGGGTGCATGCTTAAGCAACTTAGAGATTCTAAGTGCGCTTGTATTAGCTGTAAGTTGTCTCGCCAGCATTGTAGTCTAAAAACTTTAAAGCAAAAAAACTGTCTGACGTGGGGAGAGTGTTTTTGCTATCAGTGCTTTATTCTTTGGTTTGGATTTCCTCCTACTTGGGAAAGTTTTGACTGGTGGCAAAAAACTTTAGAAGAAACTGACTACTGCTTACTGCATCTGCACCTTTTCTAGACTCCTACTTCCTTCCTCTGTAAGTATTAGATATG…
circALTO1_FLAG		CATATGGCGGCCGCTACTAACACTTACTAACAAAGGATTATATGCAAAGTGGATATAATGCTAGATTTTGCAGAGGTCCTGGGTGCATGCTTAAGCAACTTAGAGATTCTAAGTGCGCTTGTATTAGCTGTAAGTTGTCTCGCCAGCATTGTAGTCTAAAAACTTTAAAGCAAAAAAACTGTCTGACGTGGGGAGAGTGTTTTTGCTATCAGTGCTTTATTCTTTGGTTTGGATTTCCTCCTACTTGGGAAAGTTTTGACTGGTGGCAAAAAACTTTAGAAGAAACTGACTACTGCTTACTGCATCTGCACCTTTTCTAGACTCCTACTTCCTTCCTCTGTAAGTATTAGATATGGAAAAGTCTATAAGGCAAAATATCAAAGAAAGGTTATTTATGAC…
circALTO1_FLAG_SASD		CATATGGCGGCCGCTACTAACACTTACTAACAAAGGATTATATGCAAAGTGGATATAATGCTAGATTTTGCAGAGGTCCTGGGTGCATGCTTAAGCAACTTAGAGATTCTAAGTGCGCTTGTATTAGCTGTAAGTTGTCTCGCCAGCATTGTAGTCTAAAAACTTTAAAGCAAAAAAACTGTCTGACGTGGGGAGAGTGTTTTTGCTATCAGTGCTTTATTCTTTGGTTTGGATTTCCTCCTACTTGGGAAAGTTTTGACTGGTGGCAAAAAACTTTAGAAGAAACTGACTACTGCTTACTGCATCTGCACCTTTTCTAGACTCCTACTTCCTTCCTCTGTAAGTATTAGATATGGAAAAGTCTATAAGGCAAAATATCAAAGAAAGGTTATTTATGAC…
circALTO2		GTGATCAGCCTGTGCTCTAGAGCCTGATAGTTGAGCGATACACACATATGGCGGCCGCTACTAACACTTACTAACAAAGGATTATATGCAAAGTGGATATAATGCTAGATTTTGCAGAGGTCCTGGGTGCATGCTTAAGCAACTTAGAGATTCTAAGTGCGCTTGTATTAGCTGTAAGTTGTCTCGCCAGCATTGTAGTCTAAAAACTTTAAAGCAAAAAAACTGTCTGACGTGGGGAGAGTGTTTTTGCTATCAGTGCTTTATTCTTTGGTTTGGATTTCCTCCTACTTGGGAAAGTTTTGACTGGTGGCAAAAAACTTTAGAAGAAACTGACTACTGCTTACTGCATCTGCACCTTTTCTAGACTCCTACTTCCTTCCTCTGTAAGTATTAGATATG…
circALTO2_FLAG		CATATGGCGGCCGCTACTAACACTTACTAACAAAGGATTATATGCAAAGTGGATATAATGCTAGATTTTGCAGAGGTCCTGGGTGCATGCTTAAGCAACTTAGAGATTCTAAGTGCGCTTGTATTAGCTGTAAGTTGTCTCGCCAGCATTGTAGTCTAAAAACTTTAAAGCAAAAAAACTGTCTGACGTGGGGAGAGTGTTTTTGCTATCAGTGCTTTATTCTTTGGTTTGGATTTCCTCCTACTTGGGAAAGTTTTGACTGGTGGCAAAAAACTTTAGAAGAAACTGACTACTGCTTACTGCATCTGCACCTTTTCTAGACTCCTACTTCCTTCCTCTGTAAGTATTAGATATGGAAAAGTCTATAAGGCAAAATATCAAAGAAAGGTTATTTATGAC…
circALTO2_FLAG_SASD		CATATGGCGGCCGCTACTAACACTTACTAACAAAGGATTATATGCAAAGTGGATATAATGCTAGATTTTGCAGAGGTCCTGGGTGCATGCTTAAGCAACTTAGAGATTCTAAGTGCGCTTGTATTAGCTGTAAGTTGTCTCGCCAGCATTGTAGTCTAAAAACTTTAAAGCAAAAAAACTGTCTGACGTGGGGAGAGTGTTTTTGCTATCAGTGCTTTATTCTTTGGTTTGGATTTCCTCCTACTTGGGAAAGTTTTGACTGGTGGCAAAAAACTTTAGAAGAAACTGACTACTGCTTACTGCATCTGCACCTTTTCTAGACTCCTACTTCCTTCCTCTGTAAGTATTAGATATGGAAAAGTCTATAAGGCAAAATATCAAAGAAAGGTTATTTATGAC…
circALTO1_no_ATG		ttgagcgatacacacATATGGCGGCCGCTACTAACACTTACTAACAAAGGATTATATGCAAAGTGGATATAATGCTAGATTTTGCAGAGGTCCTGGGTGCATGCTTAAGCAACTTAGAGATTCTAAGTGCGCTTGTATTAGCTGTAAGTTGTCTCGCCAGCATTGTAGTCTAAAAACTTTAAAGCAAAAAAACTGTCTGACGTGGGGAGAGTGTTTTTGCTATCAGTGCTTTATTCTTTGGTTTGGATTTCCTCCTACTTGGGAAAGTTTTGACTGGTGGCAAAAAACTTTAGAAGAAACTGACTACTGCTTACTGCATCTGCACCTTTTCTAGACTCCTACTTCCTTCCTCTGTAAGTATTAGATATGGAAAAGTCTATAAGGCAAAATATCAAAGAA…
MCPyV early promoter		ACGCGTcctgaaaaataaataaggatacttactcttttaatgtcctcctccctttgtaagagaaaaaaaagcctccgggcctcccttgttgaaaaaaagttaagagtcttccgtctccctcccaaacagaaagaaaaaaagttttgtttatcagtcaaactccgcctctccaggaaatgagtcaatgccagaaaccctgcagcaataaaagttcaatcatgtaaccacaacttggctgcctaggtgacttttttttttcaagttggcagaggcttggggctcctagcctccgaggcctctggaaaaaaaagagagaggcctctgaggcttaagaggcttaattagcaaaaaaggcagtatctaagggcagatcccaagggcgggaaactgcagtataaa…
MCPyV late promoter		ACGCGTcttgtctatatgcagaaggagtttgcagaaagagcagaggagcaaatgagctacctcactaaggagtggtttttatactgcagtttcccgcccttgggatctgcccttagatactgccttttttgctaattaagcctcttaagcctcagaggcctctctcttttttttccagaggcctcggaggctaggagccccaagcctctgccaacttgaaaaaaaaaagtcacctaggcagccaagttgtggttacatgattgaacttttattgctgcagggtttctggcattgactcatttcctggagaggcggagtttgactgataaacaaaactttttttctttctgtttgggagggagacggaagactcttaactttttttcaacaagggaggcc…
TSPyV early promoter		ACGCGTtttgctgaatgcaccagaagacaggtaaggggagaaatgaagaaatgaagatgggagctttttggagcccttttaaagcctctgtgtgcctcaattaattttcatcagatttggcttacataaaagggaggaagtgccaagcctcaagaggcctccggaggcctctccctctatgtctgtgtcaagagggggcaggaagcctcagcctcctggtaatactgagaaaaaacaagatttccatagtaaccccctattaggaatttgaggaactatacttagagtgttgacataaataggtcattgtttgcttaagaccgttatcctgaggaagctcgtgcgccacctatcatttgttatggaaaatgctgtgtcagttagtctcaaggggatgtt…
TSPyV late promoter		ACGCGTtttgctgaatgcaccagaagacaggtaaggggagaaatgaagaaatgaagatgggagctttttggagcccttttaaagcctctgtgtgcctcaattaattttcatcagatttggcttacataaaagggaggaagtgccaagcctcaagaggcctccggaggcctctccctctatgtctgtgtcaagagggggcaggaagcctcagcctcctggtaatactgagaaaaaacaagatttccatagtaaccccctattaggaatttgaggaactatacttagagtgttgacataaataggtcattgtttgcttaagaccgttatcctgaggaagctcgtgcgccacctatcatttgttatggaaaatgctgtgtcagttagtctcaaggggatgtt…
PGK		GGGTAGGGGAGGCGCTTTTCCCAAGGCAGTCTGGAGCATGCGCTTTAGCAGCCCCGCTGGGCACTTGGCGCTACACAAGTGGCCTCTGGCCTCGCACACATTCCACATCCACCGGTAGGCGCCAACCGGCTCCGTTCTTTGGTGGCCCCTTCGCGCCACCTTCTACTCCTCCCCTAGTCAGGAAGTTCCCCCCCGCCCCGCAGCTCGCGTCGTGCAGGACGTGACAAATGGAAGTAGCACGTCTCACTAGTCTCGTGCAGATGGACAGCACCGCTGAGCAATGGAAGCGGGTAGGCCTTTGGGGCAGCGGCCAATAGCAGCTTTGCTCCTTCGCTTTCTGGGCTCAGAGGCTGGGAAGGGGTGGGTCCGGGGGCGGGCTCAGGGGCGGGCTCAGGGGCG…
SV40 early promoter		CTGAGGCGGAAAGAACCAGCTGTGGAATGTGTGTCAGTTAGGGTGTGGAAAGTCCCCAGGCTCCCCAGCAGGCAGAAGTATGCAAAGCATGCATCTCAATTAGTCAGCAACCAGGTGTGGAAAGTCCCCAGGCTCCCCAGCAGGCAGAAGTATGCAAAGCATGCATCTCAATTAGTCAGCAACCATAGTCCCGCCCCTAACTCCGCCCATCCCGCCCCTAACTCCGCCCAGTTCCGCCCATTCTCCGCCCCATGGCTGACTAATTTTTTTTATTTATGCAGAGGCCGAGGCCGCCTCGGCCTCTGAGCTATTCCAGAAGTAGTGAGGAGGCTTTTTTGGAGGCCTAGGCTTTTGCAAA
SV40 late promoter		TTTGCAAAAGCCTAGGCCTCCAAAAAAGCCTCCTCACTACTTCTGGAATAGCTCAGAGGCCGAGGCGGCCTCGGCCTCTGCATAAATAAAAAAAATTAGTCAGCCATGGGGCGGAGAATGGGCGGAACTGGGCGGAGTTAGGGGCGGGATGGGCGGAGTTAGGGGCGGGACTATGGTTGCTGACTAATTGAGATGCATGCTTTGCATACTTCTGCCTGCTGGGGAGCCTGGGGACTTTCCACACCTGGTTGCTGACTAATTGAGATGCATGCTTTGCATACTTCTGCCTGCTGGGGAGCCTGGGGACTTTCCACACCCTAACTGACACACATTCCACAGCTGGTTCTTTCCGCCTCAG
TSPyV circALTO		GCGGCCGCTACTAACACTTACTAACttgggaggcaaatttaatatctttgaaggaatattttgggaaaaaaaaatatgatgagaatgtaattaaacattggcctcagtgtgcagaaaaagctttaaaagagtgtaaatgcttaacctgcaaaataggccttcaacatcatgtttataagcaaatgcaccagaagaagtgtgtagtttggggagaatgcttttgttacaaatgctactgtgcatggtttggagaagacttatattgcttggattccctttgggcttggagttgcatagtaggagaagttgactttcacctggtgaatctctatctgagagttaatcaaggctttaactggggtaagtaaaaggtggggaaactgcaggtgttatgtacct…
ALTOw (codon-modified)		ACAAGTTTGTACAAAAAAGCAGGCTCCGGAGAAAACCTGTACTTTCAAGGCGCCATGGGCCCACTGAACAGCAAGAACGGAGGCGACCAAGAAGACAGCGCCAGCGGACGCCACACCAACATGGGACCCATTCATACCGGACCCACCCAGGACCCCGAGTCATTGCCACCCATGCACCCTGGCGAACCTCCGGTCGAGGCCCACCATCCAACCGCACGCGCACTGCCCCTCGGCATGGGCCCAAGCCAAAGGCCACGCTTGCAAACCCCAAGCCCCGAAGATCCCATCTATCTGCCCAATACCATGCGCAATCCACCTCACCCACTCGACCCAGTGGCCGAACGCCGCCCACCTATCCAAGAGGAAAACCCAGCCCATCCAATGGAGCCCGTCTATCTG…
